# Supplementary material for: Diametrically opposed sex‐specific effects of autistic traits on risk‐taking in poker
Source: PCN Rep. 2026 Jul 7;5(3):e70372. doi: 10.1002/pcn5.70372 (PMC13338710; doi:10.1002/pcn5.70372)
Supplement: Supplementary file 3 — Supporting File 3. [file PCN5-5-e70372-s001.xlsx]

## Sheet: Supprementary Table 1
SupplementaryTable 1. Multiple Linear Regression Analysis of Final Net Balance
Predictor	B	95% CI	β	t	p
(Intercept)	1872.72	[-2647.76, 6393.21]	—	0.91	0.381
ADOS-2 Total (Female)	21.6	[-188.35, 231.56]	0.07	0.23	0.825
Sex (Male group)	3073.03	[-1697.13, 7843.18]	2.35	1.42	0.184
Age	-30.41	[-71.45, 10.63]	-0.47	-1.63	0.131
IQ	7.16	[-23.26, 37.59]	0.14	0.52	0.615
STAI (Anxiety)	-46.17	[-101.43, 9.09]	-0.71	-1.84	0.093
CES-D (Depression)	15.03	[-30.68, 60.74]	0.28	0.72	0.484
ADOS-2 × Sex	-290.14	[-778.70, 198.42]	-2.26	-1.31	0.218
Footnote: This table presents unstandardized coefficients (B), standardized coefficients (beta), and significance levels for predictors of the total chips accumulated at the end of the session. One observation was excluded due to missing data.
