# Supplementary material for: Diametrically opposed sex‐specific effects of autistic traits on risk‐taking in poker
Source: PCN Rep. 2026 Jul 7;5(3):e70372. doi: 10.1002/pcn5.70372 (PMC13338710; doi:10.1002/pcn5.70372)
Supplement: Supplementary file 4 — Supporting File 4. [file PCN5-5-e70372-s004.xlsx]

## Sheet: Supplementary Table 2
Supplementary Table 2. Sensitivity Analysis: Logistic Regression Analysis of High-Risk Bluffing Probability (Hands 51–100)
Predictor	Odds Ratio (OR)	95% CI	z value	p value
(Intercept)	0.21	[0.01, 4.26]	-1.012	0.312
ADOS-2 Total (Female)	0.82	[0.67, 1.00]	-1.986	0.047
Sex (Male group)	0	[0.00, 0.31]	-2.48	0.013
IQ	1.01	[0.98, 1.03]	0.492	0.623
Age	1.02	[0.99, 1.06]	1.219	0.223
ADOS-2 × Sex	1.68	[1.10, 2.57]	2.416	0.016
Footnote: A sensitivity analysis was conducted focusing exclusively on the final 50 hands of the session. Consistent with the primary analysis (Table 5), a highly significant Sex × ADOS-2 interaction persisted (p = 0.016), with an odds ratio (OR = 1.68) comparable to that of the full dataset. This robustness confirms that the increased propensity for high-risk bluffing in males with higher autist…
