# Supplementary material for: Diametrically opposed sex‐specific effects of autistic traits on risk‐taking in poker
Source: PCN Rep. 2026 Jul 7;5(3):e70372. doi: 10.1002/pcn5.70372 (PMC13338710; doi:10.1002/pcn5.70372)
Supplement: Supplementary file 5 — Supporting File 5. [file PCN5-5-e70372-s003.xlsx]

## Sheet: Supplementary Table 3
Supplementary Table 3. Sensitivity Analysis: Logistic Regression Analysis of Under-betting Probability (Hands 51–100)
Predictor	Odds Ratio (OR)	95% CI	z value	p value
(Intercept)	0.39	[0.01, 13.86]	-0.513	0.608
ADOS-2 Total (Female)	1.15	[0.89, 1.47]	1.077	0.282
Sex (Male group)	83.3	[3.32, 2088.27]	2.691	0.007
IQ	0.95	[0.93, 0.98]	-3.594	0.003
Age	1.05	[1.01, 1.08]	2.713	0.007
ADOS-2 × Sex	0.65	[0.47, 0.91]	-2.516	0.012
Footnote: Consistent with our primary analysis (Table 6), a significant Sex × ADOS-2 interaction was observed (OR = 0.65, p = 0.012), confirming that the sex-specific strategic biases—avoidant rigidity in females and aggressive rigidity in males—persist even when controlling for general cognitive abilities and age. Notably, higher IQ was significantly associated with a decreased probability of un…
